# Supplementary material for: Prognostic and clinicopathological role of long non-coding RNA UCA1 in various carcinomas
Source: Oncotarget. 2017 Mar 9;8(17):28373–84. doi: 10.18632/oncotarget.16059 (PMC5438656; doi:10.18632/oncotarget.16059)
Supplement: Supplementary file 2 [file oncotarget-08-28373-s002.xlsx]

## Sheet: 工作表1
Prognostic and Clinicopathological Role of Long Non-coding RNA UCA1 in Various Carcinomas
Supplementary Table S1. The overall characteristics of OS studies in this meta-analysis.
No.	First Author	Title	Journal	Ethnicity	Year	Country	Study design	Cancer Type	Treatment	Grade	Sample Type	Method	Cut-off value	Sample Size	High level No.	Low level No.	Median Survival Time (mon/day)	Follow-up	Quality Score (%)	COX Univariable Analysis				COX Multivariable Analysis				Kaplan-Meier Curve
																				HR	lower 95%CI	upper 95%CI	P value	HR	lower 95%CI	upper 95%CI	P value	HR	lower 95%CI	upper 95%CI	P value
1	Ji-Yuan Li	Overexpression of long non-coding RNA UCA1 predicts a poor prognosis in patients with esophageal squamous cell carcinoma	Int J Clin Exp Pathol	Asian	2014	China	Retrospective	ESCC	surgery	clinical stage I-II 39 III-IV 51	Tissue	qRT-PCR	Mean expression	90	41	49	43 mons	60 mons	75	OS 2.931	OS 1.72	OS 6.214	OS 0.06	OS 2.627	OS 1.416	OS 5.874	OS ＜0.001	-	-	-	-
2	Q Zheng	Aberrant expression of UCA1 in gastric cancer and its clinical significance	Clin Transl Oncol	Asian	2015	China	Retrospective	GC	No chemotherapy or surgery	TNM stage I-II 39 III-IV 73	Tissue	qRT-PCR	Median expression 17.24	112	56	56	NG	＞60 mons	75	OS 2.345 DFS 2.896	OS 1.402 DFS 1.510	OS 4.512 DFS 5.802	OS ＜0.01 DFS ＜0.01	OS 2.351 DFS 2.547	OS 1.222 DFS 1.327	OS 4.521 DFS 4.973	OS 0.01 DFS 0.019	-	-	-	-
3	Hui-Min Wang	Upregulated lncRNA-UCA1 contributes to progression of lung cancer and is closely related to clinical diagnosis as a predictive biomarker in plasma	Int J Clin Exp Med	Asian	2015	China	Retrospective	NSCLC	surgery (No chemotherapy or radiotherapy)	Histological stage I 28 II-III 32	Tissue	qRT-PCR	Mean expression	60	36	24	NG	> 70 mons	75	OS 2.679	OS 1.538	OS 4.927	OS 0.01	OS 1.936	OS 1.062	OS 3.258	OS 0.029	-	-	-	-
4	Bei-Bei Ni	Increased urothelial cancer associated 1 is associated with tumor proliferation and metastasis and predicts poor prognosis in colorectal cancer	Int J Oncol	Asian	2015	China	Retrospective	CRC	surgery	AJCC stage I-II 35 III-IV 19	Tissue	qRT-PCR	Median expression	54	27	27	NG	> 50 mons	60	OS 5.068	OS -	OS -	OS 0.038	OS 3.17	OS -	OS -	OS 0.023	OS 2.25	OS 0.21	OS 23.63	-
5	Xin-Yu Na	Long non-coding RNA UCA1 contributes to the progression of prostate cancer and regulates proliferation through KLF4-KRT6/13 signaling pathway	Int J Clin Exp Med	Asian	2015	China	Retrospective	PC	surgery	-	Tissue	qRT-PCR	Median expression	40	20	20	NG	> 90 mons	40	-	-	-	-	-	-	-	-	OS 1.14	OS 0.22	OS 5.99	OS <0.01
6	Jian-Fei Gao	Long non-coding RNA UCA1 may be a novel diagnostic and predictive biomarker in plasma for early gastric cancer	Int J Clin Exp Pathol	Asian	2015	China	Retrospective	GC	surgery	TNM stage	Tissue	qRT-PCR	NG	20	NG	NG	NG	NG	40	OS 2.793	OS 1.841	OS 5.051	OS 0.01	OS 2.017	OS 1.024	OS 3.371	OS 0.012	-	-	-	-
7	Wei Nie	LncRNA-UCA1 exerts oncogenic functions in non-small cell lung cancer by targeting miR-193a-3p	Cancer Lett	Asian	2015	China	Retrospective	NSCLC	surgery (No chemotherapy or radiotherapy)	TNM stage I+II 90 III 22	Tissue	qRT-PCR	Youden index	112	39	73	NG	80 mons	70	OS 1.639	OS 1.268	OS 2.119	OS 0.005	OS 1.409	OS 1.007	OS 1.844	OS 0.014	OS 1.425	OS 0.233	OS 0.774	OS 0.005
8	Kun Tao	Clinical significance of urothelial carcinoma associated 1 in colon cancer	Int J Clin Exp Med	Asian	2015	China	Retrospective	CRC	surgery (No chemotherapy or radiotherapy)	TNM stage I+II 44 III +IV 36	Tissue	qRT-PCR	Upper quartile	80	20	60	NG	< 80 mons	70	OS 2.457	OS 1.262	OS 4.782	OS 0.008	OS 2.002	OS 1.007	OS 3.981	OS 0.048	-	-	-	-
9	Feng Wang	Upregulated lncRNA-UCA1 contributes to progression of hepatocellular carcinoma through inhibition of miR-216b and activation of FGFR1/ERK signaling pathway	Oncotarget	Asian	2015	China	Retrospective	HCC	surgery (No chemotherapy or radiotherapy)	TNM stage I+II 43 III +IV 55	Tissue	qRT-PCR	Median expression	98	49	49	NG	60 mons	70	OS 2.693	OS 1.563	OS 4.641	OS < 0.001	OS 1.859	OS 1.077	OS 3.210	OS 0.026	-	-	-	-
10	Zong-Guo Yang	HULC and H19 Played Different Roles in Overall and Disease-Free Survival from Hepatocellular Carcinoma after Curative Hepatectomy: A Preliminary Analysis from Gene Expression Omnibus	Dis Markers	Asian	2015	Korea	Retrospective	HCC	surgery (No chemotherapy or radiotherapy)	TNM stage I+II 202 III +IV 38	Tissue	Illumina HumanHT-12 V4.0 expression beadchip	Median expression 6.51	240	120	120	NG	120 mons	50	OS 1.986 DFS 2.352	OS 0.842 DFS 1.071	OS 4.685 DFS 5.167	OS 0.117 DFS 0.033	DFS 2.4	DFS 1.092	DFS 5.273	DFS 0.029	-	-	-	-
11	Ze-Hua Bian	LncRNA—UCA1 enhances cell proliferation and 5-fluorouracil resistance in colorectal cancer by inhibiting miR-204-5p	Sci Rep	Asian	2016	China	Retrospective	CRC	surgery	TNM stage I+II 37 III +IV 53	Tissue	qRT-PCR	Median expression	90	45	45	NG	< 125 mons	70	OS 3.271	OS 1.444	OS 7.408	OS 0.004	OS 2.395	OS 1.044	OS 5.495	OS 0.039	-	-	-	-
12	Yi-Jun Yang	UCA1 functions as a competing endogenous RNA to suppress epithelial ovarian cancer metastasis	Tumor Biol	Asian	2016	China	Retrospective	EOC	surgery	FIGO stage I+II 21 III+IV 32	Tissue	qRT-PCR	Median expression	53	27	26	NG	50 mons	75	OS 8.250	OS 1.610	OS 42.278	OS 0.011	OS 6.318	OS 1.119	OS 35.679	OS 0.037	-	-	-	-
13	Ling Zhang	UCA1 overexpression predicts clinical outcome of patients with ovarian cancer receiving adjuvant chemotherapy	Cancer Chemother Pharmacol	Asian	2016	China	Retrospective	EOC	surgery	FIGO stage I+II 51 III+IV 64	Tissue	qRT-PCR	Median expression	117	59	58	22 mons	< 80 mons	70	OS 1.96	OS 1.23	OS 2.954	OS 0.004	OS 1.688	OS 1.005	OS 2.834	OS 0.048	-	-	-	-
14	Lin Lu	Silencing of UCA1, a poor prognostic factor, inhibited the migration of endometrial cancer cell	Cancer Biomarkers	Asian	2016	China	Retrospective	EC	surgery	TNM stage I+II 33 III +IV 12	Tissue	qRT-PCR	Median expression	45	12	33	NG	60 mons	65	-	-	-	-	-	-	-	-	OS 2.28	OS 1.24	OS 4.17	OS 0.023
15	Chao Shang	Silence of long noncoding RNA UCA1 inhibits malignant proliferation and chemotherapy resistance to adriamycin in gastric cancer	Cancer Chemother Pharmacol	Asian	2016	China	Retrospective	GC	surgery (No chemotherapy or radiotherapy)	TNM stage I+II 14 III +IV 63	Tissue	qRT-PCR	Median expression	77	39	38	NG	> 60 mons	75	-	-	-	-	OS 2.54	OS 1.09	OS 5.92	OS 0.031	-	-	-	-
16	Ping Chen	Long non-coding RNA UCA1 promotes the tumorigenesis in pancreatic cancer	Cancer Lett	Asian	2016	China	Retrospective	PAC	surgery (No chemotherapy or radiotherapy)	TNM stage I+II 70 III +IV 58	Tissue	qRT-PCR	Mean expression	128	64	64	NG	> 60 mons	80	OS 1.688	OS 1.073	OS 2.451	0.021	OS 1.502	OS 1.077	OS 2.241	OS 0.046	-	-	-	-
17	Xue-Liang Fu	Analysis of long non-coding RNA expression pro les in pancreatic ductal adenocarcinoma	Sci Rep	Asian	2016	China	Retrospective	PAC	surgery (No chemotherapy or radiotherapy)	TNM stage I+II 64 III +IV 16	Tissue	qRT-PCR	Median expression	80	40	40	493 days	> 40 mons	80	OS 2.777	OS 1.465	OS 5.261	OS 0.002	OS 2.018	OS 1.016	OS 4.007	OS 0.045	-	-	-	-
18	Hong-Ying Liu	Knockdown of Long Non-Coding RNA UCA1 Increases the Tamoxifen Sensitivity of Breast Cancer Cells through Inhibition of Wnt/β- Catenin Pathway	PLoS One	Asian	2016	China	Retrospective	BC	surgery (No chemotherapy or radiotherapy)	TNM stage I+II 30 III +IV 24	Tissue	qRT-PCR	Median expression	54	27	27	NG	> 60 mons	45	-	-	-	-	-	-	-	-	OS 1.95	OS 1.45	OS 2.62	-
19	Zhong-Kun Zuo	TGFb1-Induced LncRNA UCA1 Upregulation Promotes Gastric Cancer Invasion and Migration	DNA Cell Biol	Asian	2017	China	Retrospective	GC	surgery (No chemotherapy or radiotherapy)	TNM stage I+II 18 III +IV 19	Tissue	qRT-PCR	Median expression	37	18	19	NG	> 30 mons	75	OS 3.909	OS 1.592	OS 9.599	OS 0.003	OS 2.917	OS 1.069	OS 7.962	OS 0.037	-	-	-	-
Abbreviation	NSCLC, non-small cell lung carcinoma	GC, gastric cancer	CRC, colorectal cancer	ESCC, esophageal squamous cell carcinoma	PC, prostate cancer	HCC, hepatocellular cancer	EOC, epithelial ovarian cancer	PAC, pancreatic cancer	BC, breast cancer
	OS, overall survival	DFS, disease-free survival	PFS, progression-free survival	NG, not given
