# Supplementary material for: Prognostic and clinicopathological role of long non-coding RNA UCA1 in various carcinomas
Source: Oncotarget. 2017 Mar 9;8(17):28373–84. doi: 10.18632/oncotarget.16059 (PMC5438656; doi:10.18632/oncotarget.16059)
Supplement: Supplementary file 3 [file oncotarget-08-28373-s003.xlsx]

## Sheet: 工作表1
Prognostic and Clinicopathological Role of Long Non-coding RNA UCA1 in Various Carcinomas
Supplementary Table S2. The overall characteristics of clinicopathological studies in this meta-analysis.
No.	First Author	Title	Journal	Ethnicity	Year	Country	Study design	Cancer Type	Treatment	Sample Type	Method	Cut-off value	Sample size	High level No.	Low level No.	Stage (high stage = event) a/b=UCA1 high expression group with/without event c/d=UCA1 low expression group with/without event					Lymphatic metastasis (lymph node metastasis positive = event) a/b=UCA1 high expression group with/without event c/d=UCA1 low expression group with/without event					Distant metastasis (distant metastasis = event) a/b=UCA1 high expression group with/without event c/d=UCA1 low expression group with/without event					Tumor size (cm) (large tumor size = event) a/b=UCA1 high expression group with/without event c/d=UCA1 low expression group with/without event
																a	b	c	d	P value	a	b	c	d	P value	a	b	c	d	P value	a	b	c	d	P value
1	Yu Han	UCA1, a long non-coding RNA up-regulated in colorectal cancer influences cell proliferation, apoptosis and cell cycle distribution	Pathology	Asian	2014	China	Retrospective	CRC	surgery	Tissue	RT-qPCR	Mean expression	80	37	43	17	20	20	23	0.96	17	20	18	25	0.713	7	30	7	36	0.757	18	19	11	32	0.032
2	Ji-Yuan Li	Overexpression of long non-coding RNA UCA1 predicts a poor prognosis in patients with esophageal squamous cell carcinoma	Int J Clin Exp Pathol	Asian	2014	China	Retrospective	ESCC	surgery	Tissue	RT-qPCR	Median expression	90	41	49	30	11	21	28	0.004	22	19	12	37	0.004	-	-	-	-	-	-	-	-	-	-
3	Q Zheng	Aberrant expression of UCA1 in gastric cancer and its clinical significance	Clin Transl Oncol	Asian	2015	China	Retrospective	GC	No chemotherapy or surgery	Tissue	RT-qPCR	Median expression 17.24	112	56	56	42	14	31	25	0.029	35	21	37	19	0.693	9	47	13	43	0.341	18	38	29	27	0.035
4	Hui-Min Wang	Upregulated lncRNA-UCA1 contributes to progression of lung cancer and is closely related to clinical diagnosis as a predictive biomarker in plasma	Int J Clin Exp Med	Asian	2015	China	Retrospective	NSCLC	surgery (No chemotherapy or radiotherapy)	Tissue	RT-qPCR	Median expression	60	36	24	25	11	7	17	0.001	26	10	8	16	0.001	-	-	-	-	-	16	20	9	15	0.637
5	Bei-Bei Ni	Increased urothelial cancer associated 1 is associated with tumor proliferation and metastasis and predicts poor prognosis in colorectal cancer	Int J Oncol	Asian	2015	China	Retrospective	CRC	NG	Tissue	RT-qPCR	Median expression	54	27	27	14	13	5	22	0.01	12	15	5	22	0.04	6	21	1	26	0.043	-	-	-	-	-
6	Wei Nie	LncRNA-UCA1 exerts oncogenic functions in non-small cell lung cancer by targeting miR-193a-3p	Cancer Letters	Asian	2015	China	Retrospective	NSCLC	surgery (No chemotherapy or radiotherapy)	Tissue	RT-qPCR	Youden index	112	39	73	12	27	10	63	0.034	14	25	21	52	0.439	-	-	-	-	-	19	20	20	53	0.026
7	Kun Tao	Clinical significance of urothelial carcinoma associated 1 in colon cancer	Int J Clin Exp Med	Asian	2015	China	Retrospective	CRC	Kaplan–Meier curve Univaribale analysis Multivariable analysis	Tissue	RT-qPCR	upper quartile of UCA1.	80	20	60	14	6	22	38	0.018	13	7	21	39	0.035	-	-	-	-	-	10	10	37	23	0.435
8	Feng Wang	Upregulated lncRNA-UCA1 contributes to progression of hepatocellular carcinoma through inhibition of miR-216b and activation of FGFR1/ERK signaling pathway	Oncotarget	Asian	2015	China	Retrospective	HCC	Kaplan–Meier curve Univaribale analysis Multivariable analysis	Tissue	RT-qPCR	Median expression	98	49	49	37	12	18	31	< 0.001	30	19	11	38	< 0.001	30	19	11	38	< 0.001	31	18	21	28	0.068
9	Ze-Hua Bian	LncRNA—UCA1 enhances cell proliferation and 5-fluorouracil resistance in colorectal cancer by inhibiting miR-204-5p	Sci Rep	Asian	2016	China	Retrospective	CRC	Kaplan–Meier curve Univaribale analysis Multivariable analysis	Tissue	RT-qPCR	Median expression	90	45	45	31	14	22	23	0.056	30	15	23	22	0.035	8	37	4	41	0.223	23	22	11	34	0.01
10	Jiao-Jiao Hu	HBx-upregulated lncRNA UCA1 promotes cell growth and tumorigenesis by recruiting EZH2 and repressing p27Kip1/CDK2 signaling	Sci Rep	Asian	2016	China	Retrospective	HCC	NG	Tissue	RT-qPCR	Median expression	60	30	30	18	12	17	13	0.793	-	-	-	-	-	-	-	-	-	-	15	12	18	12	0.734
11	Yi-Jun Yang	UCA1 functions as a competing endogenous RNA to suppress epithelial ovarian cancer metastasis	Tumor Biol	Asian	2016	China	Retrospective	EOC	Kaplan–Meier curve Univaribale analysis Multivariable analysis	Tissue	RT-qPCR	Median expression	53	27	26	20	7	12	14	0.038	13	14	5	21	0.026	-	-	-	-	-	11	16	14	12	0.339
12	Ling Zhang	UCA1 overexpression predicts clinical outcome of patients with ovarian cancer receiving adjuvant chemotherapy	Cancer Chemother Pharmacol	Asian	2016	China	Retrospective	EOC	Kaplan–Meier curve Univaribale analysis Multivariable analysis	Tissue	RT-qPCR	Median expression	117	59	58	39	20	25	31	0.025	26	31	12	41	0.016	-	-	-	-	-	28	24	18	33	0.075
13	Lin Lu	Silencing of UCA1, a poor prognostic factor, inhibited the migration of endometrial cancer cell	Cancer Biomarkers	Asian	2016	China	Retrospective	EC	Kaplan–Meier curve	Tissue	qRT-PCR	Median expression	45	12	33	5	4	7	26	0.013	7	5	5	28	0.003	8	8	4	25	0.008	-	-	-	-	-
14	Ping Chen	Long non-coding RNA UCA1 promotes the tumorigenesis in pancreatic cancer	Cancer Lett	Asian	2016	China	Retrospective	PAC	Kaplan–Meier curve Univaribale analysis Multivariable analysis	Tissue	qRT-PCR	Mean expression	128	64	64	31	27	33	37	0.013	42	32	22	32	0.073	26	17	38	47	0.092	40	27	24	37	0.021
15	Xue-Liang Fu	Analysis of long non-coding RNA expression pro les in pancreatic ductal adenocarcinoma	Sci Rep	Asian	2016	China	Retrospective	PAC	Kaplan–Meier curve Univaribale analysis Multivariable analysis	Tissue	qRT-PCR	Median expression	80	40	40	37	30	3	10	0.034	17	17	23	23	1	4	4	36	36	1	21	22	19	18	0.823
16	Zhong-Kun Zuo	TGFb1-Induced LncRNA UCA1 Upregulation Promotes Gastric Cancer Invasion and Migration	DNA Cell Biol	Asian	2017	China	Retrospective	GC	Kaplan–Meier curve Univaribale analysis Multivariable analysis	Tissue	qRT-PCR	Median expression	37	18	19	14	4	5	14	0.002	13	5	6	13	0.013	-	-	-	-	-	12	6	8	11	0.134
Abbreviation	NSCLC, non-small cell lung carcinoma	GC, gastric cancer	CRC, colorectal cancer	ESCC, esophageal squamous cell carcinoma	HCC, hepatocellular cancer	EOC, epithelial ovarian cancer	EC, endometrial cancer	PAC, pancreatic cancer	NG, not given
