# Supplementary material for: Prognostic and clinicopathological role of long non-coding RNA UCA1 in various carcinomas
Source: Oncotarget. 2017 Mar 9;8(17):28373–84. doi: 10.18632/oncotarget.16059 (PMC5438656; doi:10.18632/oncotarget.16059)
Supplement: Supplementary file 4 [file oncotarget-08-28373-s004.xlsx]

## Sheet: 工作表1
Prognostic and Clinicopathological Role of Long Non-coding RNA UCA1 in Various Carcinomas
Supplementary Table S3. The value of quality evaluation estimated on the REMARK guideline.
No.	First Author	Title	Q1	Q2	Q3	Q4	Q5	Q6	Q7	Q8	Q9	Q10	Q11	Q12	Q13	Q14	Q15	Q16	Q17	Q18	Q19	Q20	In Total (%)
1	Li et al.	Overexpression of long non-coding RNA UCA1 predicts a poor prognosis in patients with esophageal squamous cell carcinoma.	✓	✓	✓	✓	✕	✓	✓	✕	✓	✕	✓	✓	✓	✓	✓	✓	✕	✕	✓	✓	75
2	Zheng et al.	Overexpression of long non-coding RNA UCA1 predicts a poor prognosis in patients with esophageal squamous cell carcinoma.	✓	✓	✓	✓	✕	✕	✓	✓	✓	✕	✓	✓	✓	✓	✓	✓	✕	✕	✓	✓	75
3	Wang et al.	Upregulated lncRNA-UCA1 contributes to progression of lung cancer and is closely related to clinical diagnosis as a predictive biomarker in plasma.	✓	✓	✓	✓	✕	✕	✓	✓	✓	✕	✓	✓	✓	✓	✓	✓	✕	✕	✓	✓	75
4	Ni et al.	Increased urothelial cancer associated 1 is associated with tumor proliferation and metastasis and predicts poor prognosis in colorectal cancer.	✓	✓	✓	✕	✕	✕	✓	✕	✓	✕	✓	✓	✓	✓	✓	✕	✕	✕	✓	✓	60
5	Na et al.	Long non-coding RNA UCA1 contributes to the progression of prostate cancer and regulates proliferation through KLF4-KRT6/13 signaling pathway.	✓	✕	✓	✓	✕	✕	✓	✕	✕	✕	✓	✕	✕	✕	✓	✕	✕	✕	✓	✓	40
6	Gao et al.	Long non-coding RNA UCA1 may be a novel diagnostic and predictive biomarker in plasma for early gastric cancer.	✓	✕	✓	✓	✕	✕	✓	✕	✕	✕	✕	✕	✕	✕	✓	✓	✕	✕	✓	✓	40
7	Nie et al.	LncRNA-UCA1 exerts oncogenic functions in non-small cell lung cancer by targeting miR-193a-3p.	✓	✓	✓	✕	✕	✕	✓	✓	✓	✕	✓	✓	✓	✓	✓	✓	✕	✕	✓	✓	70
8	Tao et al.	Clinical significance of urothelial carcinoma associated 1 in colon cancer.	✓	✓	✓	✕	✕	✕	✓	✓	✓	✕	✓	✓	✓	✓	✓	✓	✕	✕	✓	✓	70
9	Wang et al.	Upregulated lncRNA-UCA1 contributes to progression of hepatocellular carcinoma through inhibition of miR-216b and activation of FGFR1/ERK signaling pathway.	✓	✓	✓	✕	✕	✕	✓	✓	✓	✕	✓	✓	✓	✓	✓	✓	✕	✕	✓	✓	70
10	Yang et al.	HULC and H19 Played Different Roles in Overall and Disease-Free Survival from Hepatocellular Carcinoma after Curative Hepatectomy: A Preliminary Analysis from Gene Expression Omnibus. Disease markers.	✓	✓	✓	✕	✕	✕	✓	✕	✓	✕	✓	✕	✕	✕	✓	✓	✕	✕	✓	✓	50
11	Bian et al.	LncRNA-UCA1 enhances cell proliferation and 5-fluorouracil resistance in colorectal cancer by inhibiting miR-204-5p.	✓	✓	✓	✕	✕	✕	✓	✓	✓	✕	✓	✓	✓	✓	✓	✓	✕	✕	✓	✓	70
12	Yang et al.	UCA1 functions as a competing endogenous RNA to suppress epithelial ovarian cancer metastasis.	✓	✓	✓	✓	✕	✕	✓	✓	✓	✕	✓	✓	✓	✓	✓	✓	✕	✕	✓	✓	75
13	Zhang et al.	UCA1 overexpression predicts clinical outcome of patients with ovarian cancer receiving adjuvant chemotherapy.	✓	✓	✓	✕	✕	✕	✓	✓	✓	✕	✓	✓	✓	✓	✓	✓	✕	✕	✓	✓	70
14	Lin Lu	Silencing of UCA1, a poor prognostic factor, inhibited the migration of endometrial cancer cell	✓	✓	✓	✕	✕	✕	✓	✓	✓	✕	✓	✓	✓	✓	✓	✕	✕	✕	✓	✓	65
15	Chao Shang	Silence of long noncoding RNA UCA1 inhibits malignant proliferation and chemotherapy resistance to adriamycin in gastric cancer	✓	✓	✓	✓	✕	✕	✓	✓	✓	✕	✓	✓	✓	✕	✓	✓	✓	✕	✓	✓	75
16	Ping Chen	Long non-coding RNA UCA1 promotes the tumorigenesis in pancreatic cancer	✓	✓	✓	✓	✕	✕	✓	✓	✓	✕	✓	✓	✓	✓	✓	✓	✓	✕	✓	✓	80
17	Xue-Liang Fu	Analysis of long non-coding RNA expression pro les in pancreatic ductal adenocarcinoma	✓	✓	✓	✓	✕	✕	✓	✓	✓	✕	✓	✓	✓	✓	✓	✓	✓	✕	✓	✓	80
18	Hong-Ying Liu	Knockdown of Long Non-Coding RNA UCA1 Increases the Tamoxifen Sensitivity of Breast Cancer Cells through Inhibition of Wnt/β- Catenin Pathway	✓	✓	✓	✕	✕	✕	✓	✕	✓	✕	✓	✕	✕	✕	✓	✕	✕	✕	✓	✓	45
19	Zhong-Kun Zuo	TGFb1-Induced LncRNA UCA1 Upregulation Promotes Gastric Cancer Invasion and Migration	✓	✓	✓	✓	✕	✕	✓	✓	✕	✕	✓	✓	✓	✓	✓	✓	✓	✕	✓	✓	75
Abbreviation	Q, question	REMARK, reporting recommendations for tumor marker prognostic studies
